# Supplementary material for: Genome-wide identification and expression analysis of the TaRRA gene family in wheat (Triticum aestivum L.)
Source: Front Plant Sci. 2022 Aug 30;13:1006409. doi: 10.3389/fpls.2022.1006409 (PMC9468597; doi:10.3389/fpls.2022.1006409)
Supplement: Supplementary file 2 [file Table_1.XLSX]

## Sheet: Supplementary Table 1
Supplementary Table 1 | Primers used for qRT-PCR analysis.
Gene	Primer Name	Sequence (5' to 3')
TaActin	TaActin-QF	TGCTATCCTTCGTTTGGACCTT
	TaActin-QR	AGCGGTTGTTGTGAGGGAGT
TaRRA1-A	TaRRA1-A-QF	TGTCGATGGCACGTCGTGCG
	TaRRA1-A-QR	GACCTGAAAGAAACACAACAGC
TaRRA1-B	TaRRA1-B-QF	AGCTGCTCGAACGTGAAACCC
	TaRRA1-B-QR	GTCGCAGCGACGACTTGCCA
TaRRA1-D	TaRRA1-D-QF	TGGTGCTGAAGATTACATCGTG
	TaRRA1-D-QR	CAGCAGCTATGTGGTCCGCA
TaRRA3-B	TaRRA3-B-QF	CCACCGGAAGCCTCGACGG
	TaRRA3-B-QR	GGCAGCGGCAGCGGGCGGA
TaRRA3-D	TaRRA3-D-QF	CCCAAACGCATCAACACGTCA
	TaRRA3-D-QR	AGCAGCGGCGGCCATCAGTA
TaRRA4-B	TaRRA4-B-QF	AGAAGCCACAGCCGCAACCAC
	TaRRA4-B-QR	CGGCCGTCACTGCCTCCTCC
TaRRA4-D	TaRRA4-D-QF	CACCAGAGGTCGTCCGTCTG
	TaRRA4-D-QR	CGCCCACCCACACCCAGGAC
TaRRA5-B	TaRRA5-B-QF	CACCCTTCTGCACCTCAGCCA
	TaRRA5-B-QR	GCATACGGCGACAACAGTAAC
TaRRA6-A	TaRRA6-A-QF	GCGATACCGTCACCATTAGCG
	TaRRA6-A-QR	CGGATGTTGCTGCTATCACCAG
TaRRA6-B	TaRRA6-B-QF	TCTTCTGTCCATGCAGACCAG
	TaRRA6-B-QR	GATCTTCTTGAGCAGATCGTATCC
TaRRA6-D	TaRRA6-D-QF	GTCCATGCAGACCAGCTGGAC
	TaRRA6-D-QR	CTTGATCTTCTTGAGCAGATCATAC
TaRRA8-A	TaRRA8-A-QF	TGTCGTCGGAGAACTCCCCCA
	TaRRA8-A-QR	ATGGCGGCGATGGCACGGC
TaRRA8-D	TaRRA8-D-QF	TGTCGTCGGAGAACTCGCCGT
	TaRRA8-D-QR	ATGGCGGCGATGGCCCGGT
