# Supplementary material for: Genome-wide identification and expression analysis of the TaRRA gene family in wheat (Triticum aestivum L.)
Source: Front Plant Sci. 2022 Aug 30;13:1006409. doi: 10.3389/fpls.2022.1006409 (PMC9468597; doi:10.3389/fpls.2022.1006409)
Supplement: Supplementary file 3 [file Table_2.XLSX]

## Sheet: Supplementary Table 2
Supplementary Table 2 | Response regulators of wheat.
ID	Family
TraesCS2A02G309700.1	RRA
TraesCS2A02G377900.1	RRA
TraesCS2A02G551100.1	RRA
TraesCS2B02G326800.2	RRA
TraesCS2B02G394900.1	RRA
TraesCS2B02G582300.1	RRA
TraesCS2D02G308000.1	RRA
TraesCS2D02G374300.1	RRA
TraesCS2D02G552200.1	RRA
TraesCS3B02G548600.1	RRA
TraesCS3D02G494600.1	RRA
TraesCS4B02G178900.1	RRA
TraesCS5A02G131600.2	RRA
TraesCS5B02G132900.2	RRA
TraesCS5D02G140200.1	RRA
TraesCS6A02G221800.1	RRA
TraesCS6A02G416400.1	RRA
TraesCS6B02G259700.1	RRA
TraesCS6D02G213700.2	RRA
TraesCS6D02G401600.1	RRA
TraesCS3A02G391600.1	RRB
TraesCS3A02G473600.1	RRB
TraesCS3A02G473800.1	RRB
TraesCS3B02G423600.1	RRB
TraesCS3B02G517000.1	RRB
TraesCS3D02G331500.1	RRB
TraesCS3D02G384500.2	RRB
TraesCS4A02G060000.1	RRB
TraesCS4A02G063100.1	RRB
TraesCS4B02G240100.1	RRB
TraesCS4D02G239900.1	RRB
TraesCS5A02G395900.1	RRB
TraesCS6A02G011800.1	RRB
TraesCS6A02G011900.1	RRB
TraesCS6A02G012000.1	RRB
TraesCS6A02G013300.1	RRB
TraesCS6A02G026200.1	RRB
TraesCS6A02G146200.3	RRB
TraesCS6A02G359200.1	RRB
TraesCS6A02G361500.1	RRB
TraesCS6A02G371700.1	RRB
TraesCS6B02G018100.1	RRB
TraesCS6B02G018400.1	RRB
TraesCS6B02G036800.1	RRB
TraesCS6B02G174400.1	RRB
TraesCS6B02G392000.1	RRB
TraesCS6B02G394700.1	RRB
TraesCS6B02G408800.1	RRB
TraesCS6B02G408900.2	RRB
TraesCS6D02G014700.1	RRB
TraesCS6D02G014900.1	RRB
TraesCS6D02G029700.1	RRB
TraesCS6D02G030000.1	RRB
TraesCS6D02G135500.3	RRB
TraesCS6D02G342200.1	RRB
TraesCS6D02G355500.1	RRB
TraesCS7A02G146400.1	RRB
TraesCS7A02G146500.1	RRB
TraesCS7A02G146700.1	RRB
TraesCS7A02G411000.1	RRB
TraesCS7A02G411100.1	RRB
TraesCS7A02G502300.1	RRB
TraesCS7A02G510300.1	RRB
TraesCS7A02G510400.1	RRB
TraesCS7A02G511100.1	RRB
TraesCS7A02G511300.1	RRB
TraesCS7A02G539700.1	RRB
TraesCS7B02G049000.1	RRB
TraesCS7B02G049200.1	RRB
TraesCS7B02G310200.1	RRB
TraesCS7B02G310300.1	RRB
TraesCS7B02G408600.1	RRB
TraesCS7B02G408700.1	RRB
TraesCS7B02G420800.1	RRB
TraesCS7B02G420900.1	RRB
TraesCS7B02G421000.1	RRB
TraesCS7B02G422000.1	RRB
TraesCS7B02G422100.1	RRB
TraesCS7B02G461400.1	RRB
TraesCS7D02G148000.1	RRB
TraesCS7D02G148200.1	RRB
TraesCS7D02G404000.1	RRB
TraesCS7D02G404100.1	RRB
TraesCS7D02G484300.1	RRB
TraesCS7D02G489600.1	RRB
TraesCS7D02G499600.1	RRB
TraesCS7D02G499700.1	RRB
TraesCS7D02G500600.1	RRB
TraesCS7D02G525900.1	RRB
TraesCSU02G040900.1	RRB
TraesCSU02G105200.1	RRB
TraesCS1A02G444100.1	RRC
TraesCS1A02G445100.1	RRC
TraesCS1A02G445200.1	RRC
TraesCS1A02G445300.1	RRC
TraesCS1A02G445400.1	RRC
TraesCS1B02G478600.1	RRC
TraesCS1B02G479900.1	RRC
TraesCS1B02G480000.1	RRC
TraesCS1D02G452100.1	RRC
TraesCS1D02G453200.1	RRC
TraesCS1D02G453300.1	RRC
TraesCS1D02G453400.1	RRC
TraesCS1D02G453500.1	RRC
TraesCS2A02G072100.1	RRC
TraesCS2A02G072200.1	RRC
TraesCS2A02G072300.1	RRC
TraesCS2B02G086400.1	RRC
TraesCS2B02G086500.1	RRC
TraesCS2B02G087000.1	RRC
TraesCS2B02G087100.1	RRC
TraesCS2D02G070900.1	RRC
TraesCS2D02G071000.1	RRC
TraesCS2D02G071100.1	RRC
TraesCS2D02G071200.1	RRC
TraesCS2D02G071300.1	RRC
TraesCS5A02G381600.1	RRC
TraesCS5A02G452800.1	RRC
TraesCS5A02G453500.1	RRC
TraesCS5A02G453600.1	RRC
TraesCS5A02G458200.1	RRC
TraesCS5B02G385400.1	RRC
TraesCS5B02G461800.1	RRC
TraesCS5B02G462300.1	RRC
TraesCS5B02G462400.1	RRC
TraesCS5D02G391200.1	RRC
TraesCS5D02G463200.1	RRC
TraesCS5D02G464100.1	RRC
TraesCSU02G193400.1	RRC
TraesCSU02G193500.1	RRC
TraesCSU02G217100.1	RRC
TraesCSU02G226300.1	RRC
TraesCSU02G233100.1	RRC
TraesCSU02G240700.1	RRC
TraesCS2A02G081900.2	PRR
TraesCS2D02G079600.2	PRR
TraesCS4A02G105300.1	PRR
TraesCS4A02G200200.1	PRR
TraesCS4B02G115100.1	PRR
TraesCS4B02G198700.1	PRR
TraesCS4D02G112800.1	PRR
TraesCS4D02G199600.1	PRR
TraesCS5A02G320300.1	PRR
TraesCS5B02G320500.1	PRR
TraesCS5D02G326200.3	PRR
TraesCS6A02G227900.2	PRR
TraesCS6B02G253900.1	PRR
TraesCS6D02G207100.2	PRR
TraesCSU02G196100.2	PRR
TraesCSU02G199500.3	PRR
TraesCSU02G221500.1	PRR
