# Supplementary material for: Genome-wide identification and expression analysis of the TaRRA gene family in wheat (Triticum aestivum L.)
Source: Front Plant Sci. 2022 Aug 30;13:1006409. doi: 10.3389/fpls.2022.1006409 (PMC9468597; doi:10.3389/fpls.2022.1006409)
Supplement: Supplementary file 4 [file Table_3.XLSX]

## Sheet: Supplementary Table 3
Supplementary Table 3 | Motif sequences identified by MEME tools.
Motif	Number of Amino Acid	Best Possible Match
Motif-1	29	IITDYCMPEMTGYDLLKKVKESSSLREIP
Motif-2	41	VVIMSSENVPTRISRCLEEGAEDFLLKPVRPSDVSRLCSRV
Motif-3	29	HVLAVDDSVVDRKVIERJLRSSKFRVTTV
Motif-4	15	DSGKKALELLGLEDE
Motif-5	50	DIAMVLHSSSAGLSHYFPFLFKFILLVYAILCVGELLHRWSNGCFLSYLR
Motif-6	50	ISAPNPTDNSSGDAISASNPTPNSAGDRKVIPKRTDADDEILQKTVRPEL
Motif-7	26	MKSRCKEHCHQDEDLLSNSETNPTNN
Motif-8	25	NAKPKDPPCSTVSKSADHIAAVDGK
Motif-9	12	APDHDVEVGVNL
Motif-10	31	TSLKNGLLQASPPSIPFCCLCPMSTTVQEPP
