# Supplementary material for: Genome-wide identification and expression analysis of the TaRRA gene family in wheat (Triticum aestivum L.)
Source: Front Plant Sci. 2022 Aug 30;13:1006409. doi: 10.3389/fpls.2022.1006409 (PMC9468597; doi:10.3389/fpls.2022.1006409)
Supplement: Supplementary file 5 [file Table_4.XLSX]

## Sheet: Supplementary Table 4
Supplementary Table 4 | Orthologous RRA gene pairs between wheat and rice.
Wheat		Rice
Gene Name	ID	Gene Name	ID
TaRRA1-A	TraesCS2A02G309700.1	OsRr2	Os02g0557800
TaRRA1-A	TraesCS2A02G309700.1	OsRr1	Os04g0442300
TaRRA2-A	TraesCS2A02G377900.1	OsRr11	Os02g0631700
TaRRA2-A	TraesCS2A02G377900.1	OsRr5	Os04g0524300
TaRRA3-A	TraesCS2A02G551100.1	OsRr6	Os04g0673300
TaRRA1-B	TraesCS2B02G326800.2	OsRr2	Os02g0557800
TaRRA1-B	TraesCS2B02G326800.2	OsRr1	Os04g0442300
TaRRA2-B	TraesCS2B02G394900.1	OsRr11	Os02g0631700
TaRRA2-B	TraesCS2B02G394900.1	OsRr5	Os04g0524300
TaRRA3-B	TraesCS2B02G582300.1	OsRr6	Os04g0673300
TaRRA1-D	TraesCS2D02G308000.1	OsRr2	Os02g0557800
TaRRA1-D	TraesCS2D02G308000.1	OsRr1	Os04g0442300
TaRRA2-D	TraesCS2D02G374300.1	OsRr11	Os02g0631700
TaRRA2-D	TraesCS2D02G374300.1	OsRr5	Os04g0524300
TaRRA3-D	TraesCS2D02G552200.1	OsRr6	Os04g0673300
TaRRA4-B	TraesCS3B02G548600.1	OsRr4	Os01g0952500
TaRRA4-D	TraesCS3D02G494600.1	OsRr4	Os01g0952500
TaRRA6-A	TraesCS5A02G131600.2	OsRr9	Os11g0143300
TaRRA6-A	TraesCS5A02G131600.2	OsRr10	Os12g0139400
TaRRA6-B	TraesCS5B02G132900.2	OsRr9	Os11g0143300
TaRRA6-B	TraesCS5B02G132900.2	OsRr10	Os12g0139400
TaRRA6-D	TraesCS5D02G140200.1	OsRr9	Os11g0143300
TaRRA6-D	TraesCS5D02G140200.1	OsRr10	Os12g0139400
TaRRA7-A	TraesCS6A02G221800.1	OsRr11	Os02g0631700
TaRRA8-A	TraesCS6A02G416400.1	OsRr3	Os02g0830200
TaRRA7-B	TraesCS6B02G259700.1	OsRr11	Os02g0631700
TaRRA7-B	TraesCS6B02G259700.1	OsRr5	Os04g0524300
TaRRA7-D	TraesCS6D02G213700.2	OsRr11	Os02g0631700
TaRRA7-D	TraesCS6D02G213700.2	OsRr5	Os04g0524300
TaRRA8-D	TraesCS6D02G401600.1	OsRr3	Os02g0830200
