# Supplementary material for: Genome-wide identification and expression analysis of the TaRRA gene family in wheat (Triticum aestivum L.)
Source: Front Plant Sci. 2022 Aug 30;13:1006409. doi: 10.3389/fpls.2022.1006409 (PMC9468597; doi:10.3389/fpls.2022.1006409)
Supplement: Supplementary file 6 [file Table_5.XLSX]

## Sheet: Supplementary Table 5
Supplementary Table 5 | BA-dependent (+BA) and BA-independent (-BA) RRB binding cis-acting elements in the promoter of TaRRAs.
Gene Name	RRB Binding Cis-Acting Elements (-BA)								RRB Binding Cis-Acting Elements (+BA)
	AGATTT	AGATTC	AGATAAG	GGATAAG	AGATACG	GGATACG	AAGATA	GAGATA	AGATTT	AGATCT	AGATAT	AGATTC	AGATAC	AGATCC
TaRRA1-A		1				1	1				1	1
TaRRA1-B		1			1		2					1	1
TaRRA1-D	1	1			1		2		1			1	1
TaRRA2-A	1				2			3	1	1	1		2
TaRRA2-B	1				1			3	1	1	1		2
TaRRA2-D	1				2			3	1		1		2
TaRRA3-A					1		1			3			1	2
TaRRA3-B		1			1		1			2		1	1
TaRRA3-D					1		1			2			1	1
TaRRA4-B	2	1						1	2	1		1
TaRRA4-D		1			1			1				1	1	2
TaRRA5-B	2							1	2		1			2
TaRRA6-A	4								4	1
TaRRA6-B	4						1		4		1
TaRRA6-D	4						1		4	1			1
TaRRA7-A	1					1		1	1				1	2
TaRRA7-B	1							1	1				1	2
TaRRA7-D	2						1	1	2		1		1	3
TaRRA8-A								1		1			1
TaRRA8-D		1						1				1	1
