# Supplementary material for: Genome-wide identification and expression analysis of the TaRRA gene family in wheat (Triticum aestivum L.)
Source: Front Plant Sci. 2022 Aug 30;13:1006409. doi: 10.3389/fpls.2022.1006409 (PMC9468597; doi:10.3389/fpls.2022.1006409)
Supplement: Supplementary file 7 [file Table_6.XLSX]

## Sheet: Supplementary Table 6
Supplementary Table 6 | Detailed information on predicted cis-acting elements.
Type	Name	Function
Growth and Development	A-box	cis-acting regulatory element
	CAAT-box	common cis-acting element in promoter and enhancer regions
	CAT-box	cis-acting regulatory element related to meristem expression
	CCAAT-box	MYBHv1 binding site
	GCN4_motif	cis-regulatory element involved in endosperm expression
	HD-Zip 1	element involved in differentiation of the palisade mesophyll cells
	O2-site	cis-acting regulatory element involved in zein metabolism regulation
	RY-element	cis-acting regulatory element involved in seed-specific regulation
	TATA-box	core promoter element around -30 of transcription start
	circadian	cis-acting regulatory element involved in circadian control
Biotic/Abiotic Stress	ACE	cis-acting element involved in light responsivenes
	AE-box	part of a module for light response
	ARE	cis-acting regulatory element essential for the anaerobic induction
	ATC-motif	part of a conserved DNA module involved in light responsiveness
	ATCT-motif	part of a conserved DNA module involved in light responsiveness
	Box II	part of a light responsive element
	Box 4	part of a conserved DNA module involved in light responsiveness
	GA-motif	part of a light responsive element
	Gap-box	part of a light responsive element
	GATA-motif	part of a light responsive element
	G-Box	cis-acting regulatory element involved in light responsiveness
	GC-motif	enhancer-like element involved in anoxic specific inducibility
	GT1-motif	light responsive element
	I-box	part of a light responsive element
	LAMP-element	part of a light responsive element
	LTR	cis-acting element involved in low-temperature responsiveness
	MBS	MYB binding site involved in drought-inducibility
	MRE	MYB binding site involved in light responsiveness
	Pc-CMA2c	part of a light responsive element
	Sp1	light responsive element
	TCCC-motif	part of a light responsive element
	TC-rich repeats	cis-acting element involved in defense and stress responsiveness
	TCT-motif	part of a light responsive element
	chs-CMA2a	part of a light responsive element
Phytohormone Response	ABRE	cis-acting element involved in the abscisic acid responsiveness
	AuxRR-core	cis-acting regulatory element involved in auxin responsiveness
	CGTCA-motif	cis-acting regulatory element involved in the MeJA-responsiveness
	GARE-motif	gibberellin-responsive element
	P-box	gibberellin-responsive element
	TATC-box	cis-acting element involved in gibberellin-responsiveness
	TCA-element	cis-acting element involved in salicylic acid responsiveness
	TGACG-motif	cis-acting regulatory element involved in the MeJA-responsiveness
	TGA-element	auxin-responsive element
