# Supplementary material for: Genome-wide identification and expression analysis of the TaRRA gene family in wheat (Triticum aestivum L.)
Source: Front Plant Sci. 2022 Aug 30;13:1006409. doi: 10.3389/fpls.2022.1006409 (PMC9468597; doi:10.3389/fpls.2022.1006409)
Supplement: Supplementary file 8 [file Table_7.XLSX]

## Sheet: Supplementary Table 7
Supplementary Table 7 | Growth and development, biotic/abiotic stress, and phytohormone responses cis-acting elements in the promoter of TaRRAs.
Gene Name	Growth and Development										Biotic/Abiotic Stress																								Phytohormone Response
	A-box	CAAT-box	CAT-box	CCAAT-box	GCN4_motif	HD-Zip 1	O2-site	RY-element	TATA-box	circadian	ACE	AE-box	ARE	ATC-motif	ATCT-motif	Box II	Box 4	GA-motif	Gap-box	GATA-motif	G-Box	GC-motif	GT1-motif	I-box	LAMP-element	LTR	MBS	MRE	Pc-CMA2c	Sp1	TCCC-motif	TC-rich repeats	TCT-motif	chs-CMA2a	ABRE	AuxRR-core	CGTCA-motif	GARE-motif	P-box	TATC-box	TCA-element	TGACG-motif	TGA-element
TaRRA1-A		9					1	1	12	1		2	2								3									4	2		1		3		1					1
TaRRA1-B	1	16					2	1	18				3				1				4	1									1				2	1
TaRRA1-D		5					2		6				1								4	2				1	1			2					4		2					2
TaRRA2-A		10	2					2	5							1				1	3									1	1				3		2					2
TaRRA2-B		10						2	8												5									2	1				3		3					3	1
TaRRA2-D		10						1	12							1					7							1		1					5		1					1	1
TaRRA3-A	3	13		2				1	7			2			1						3	3		2			1			5	2				5		2					2
TaRRA3-B	6	6	1						5				1								4	3		1		2				5					5		4			1		4
TaRRA3-D	2	7		2					5				4		1						5	3		1		1				3					9		1					1
TaRRA4-B		5	2				2	1	2	2	1		1								3	1		2						5				1	2		4		1		1	4
TaRRA4-D	3	17		1			1		14									1			4	1		1		2				4		1			3						3
TaRRA5-B	1	14							9		1		1							1		5								4	1		1		1		1				1	1
TaRRA6-A		17	1				1		9				2								2		1	2						1	1			1			2	2				2	1
TaRRA6-B		19							6								1			1	1			1		1				1	1			1	1		1	1			1	1	2
TaRRA6-D	1	13							6				1							1	2	1		1		1				1	1			1	2		1	2				1	1
TaRRA7-A	3	15	1	2					8	1			1								4	2				1				3					5		5		1	1		5
TaRRA7-B	2	19							9	1											5		2						1	1					5	2	3		2			3	1
TaRRA7-D	1	16		1					8	2											4		2							2			2		5	1	5		2		1	5
TaRRA8-A		33							25			2	2						1	1	1		1		1	1	1								1			1
TaRRA8-D	2	26			2	1			20			1	2	1					1	1			1	1	1	1	1						1					1
